# Supplementary material for: Rapid Enzymatic Detection of Shiga-Toxin-Producing E. coli Using Fluorescence-Labeled Oligonucleotide Substrates
Source: ACS Infect Dis. 2024 Nov 22;10(12):4103–14. doi: 10.1021/acsinfecdis.4c00221 (PMC11650650; doi:10.1021/acsinfecdis.4c00221)
Supplement: Supplementary file 2 — id4c00221_si_002.xlsx [file id4c00221_si_002.xlsx]

## Sheet: Tab.S2_STEC strains
Table S2: STEC strains used in the study (Ramming et al., xxx).
In total, 65 STEC strains were analyzed for Stx activity. The determined genome sequences were uploaded to the European Nucleotide Archive under the study Acc. No. PRJEB32361 (Lang et al., 2019; Lang et al., 2023). The STEC serotype was determined using Whole Genome Analysis, classical serotyping or PCR-based serotyping (Scheutz et al., 2012; Lang et al., 2019). eaeA presence was determined using…
	Strain No.	Year of isolation	O group	H type	MLST sequence type	Accession No.	stx1 subtype	stx2 subtype	eaeA	Reference	FRET assay supernatant	where to find?
1	EDL933	2001	157	7	11	GCF_000732965.1	stx1a	stx2a	+	Perna et al., 2001	+	pos control
2	EDL933 ∆stx1/2	2007	157	7	n.d.	-	-	-	+	Gobert et al., 2007	-	neg control
3	09-05281	2009	157	-/[7]	n.d.	n.d.	-	stx2a	+	This study	+	Fig. S8N
4	11-02027	2011	104	4	678	SAMN03168461	-	stx2a	-	Frank et al., 2011	+	Fig. S8N
5	15-04152	2015	26	11	29	ERS3396064 (SAMEA5591849)	-	stx2a	+	Lang et al., 2019	+	Fig. S8N
6	15-04722	2015	89	9	10	ERS3396066 (SAMEA5591851)	-	stx2e	-	Lang et al., 2019	-	Fig. S8N
7	15-04750	2015	8	28	162	ERS3396067 (SAMEA5591852)	-	stx2e	-	Lang et al., 2019	+	Fig. S8N
8	16-00120	2016	113	4	10	ERS3396073 (SAMEA5591858)	stx1c	stx2b	-	Lang et al., 2019	+	Fig. S8L
9	16-00135	2016	113	4	10	ERS3396074 (SAMEA5591859)	stx1c	stx2b	-	Lang et al., 2019	+	Fig. S8G
10	16-00596	2016	104	7	1817	ERS3396083 (SAMEA5591868)	stx1c	-	-	Lang et al., 2019	+	Fig. S8J
11	16-00717	2016	82	4	10	ERS3396090 (SAMEA5591875)	-	stx2d	-	Lang et al., 2019	-	Fig. S8N
12	16-01215	2016	8	19	88	ERS3396098 (SAMEA5591883)	-	stx2e	-	Lang et al., 2019	-	Fig. S8N
13	16-01365	2016	8	19	201	ERS3396100 (SAMEA5591885)	-	stx2e	-	Lang et al., 2019	+	Fig. 4A/B
14	16-01506	2016	91	14	33	ERS3396103 (SAMEA5591888)	stx1a	-	-	Lang et al., 2019	+	Fig. S8J
15	16-02409	2016	157	7	11	ERS3396113 (SAMEA5591898)	-	stx2a	+	Lang et al., 2019	+	Fig. 2, 4C
16	16-03329	2016	12	45	n.d.	ERS3396123 (SAMEA5591908)	stx1d	-	-	Lang et al., 2019	+	Fig. 4A/B
17	16-03345	2016	8	9	23	ERS3396125 (SAMEA5591910)	-	stx2e	-	Lang et al., 2019	-	Fig. S8N
18	16-03404	2016	145	28	32	ERS3396126 (SAMEA5591911)	-	stx2a	+	Lang et al., 2019	+	Fig. S8N
19	16-03565	2016	26	11	21	ERS3396129 (SAMEA5591914)	stx1a	stx2a	+	Lang et al., 2019	+	Fig. S8G
20	16-03709	2016	157	7	11	ERS3396134 (SAMEA5591919)	-	stx2a	+	Lang et al., 2019	+	Fig. S8N
21	16-03758	2016	145	28	32	ERS3396135 (SAMEA5591920)	-	stx2a	+	Lang et al., 2019	+	Fig. S8N
22	16-03919	2016	157	7	11	ERS3396136 (SAMEA5591921)	-	stx2a	+	Lang et al., 2019	+	Fig. S8N
23	16-04112	2016	106	18	663	ERS3396140 (SAMEA5591925)	-	stx2d	-	Lang et al., 2019	+	Fig. S8N
24	16-04417	2016	183	18	657	ERS3396151 (SAMEA5591936)	stx1a	stx2d	-	Lang et al., 2019	+	Fig. S8L
25	16-04503	2016	80	2	301	ERS3396152 (SAMEA5591937)	-	stx2d	+	Lang et al., 2019	+	Fig. S8N
26	17-00140-1	2017	157	7	11	ERS3396169 (SAMEA5591954)	stx1a	-	+	Lang et al., 2019	+	Fig. 4A/B
27	17-00242	2017	36	19	10	ERS3396170 (SAMEA5591955)	-	stx2e	-	Lang et al., 2019	-	Fig. S8L
28	17-00261	2017	157	7	11	ERS3396171 (SAMEA5591956)	stx1a	stx2a	+	Lang et al., 2019	+	Fig. 4A/B
29	17-00285	2017	26	11	29	ERS3396172 (SAMEA5591957)	-	stx2a	+	Lang et al., 2019	+	Fig. S8L
30	17-00402	2017	36	14	1176	ERS3396173 (SAMEA5591958)	-	stx2e	-	Lang et al., 2019	-	Fig. S8L
31	17-00411	2017	36	14	1176	ERS3396174 (SAMEA5591959)	-	stx2g	-	Lang et al., 2019	+	Fig. 4A/B
32	17-00703	2017	81	21	737	ERS3396178 (SAMEA5591963)	stx1c	-	-	Lang et al., 2019	+	Fig. 4A/B
33	17-00772	2017	157	7	11	ERS3396179 (SAMEA5591964)	-	stx2a	+	Lang et al., 2019	+	Fig. S8N
34	17-00816	2017	157	-/[7]	n.d.	n.d.	-	stx2a	+	This study	+	Fig. S8N
35	17-00847	2017	104	21	672	ERS3396182 (SAMEA5591967)	stx1a	stx2d	-	Lang et al., 2019	+	Fig. S8L
36	17-00856	2017	157	7	11	ERS3396183 (SAMEA5591968)	stx1a	stx2a	+	Lang et al., 2019	+	Fig. S8L
37	17-00884	2017	157	7	11	ERS3396185 (SAMEA5591970)	-	stx2a	+	Lang et al., 2019	+	Fig. S8N
38	17-01359	2017	157	7	11	ERS3396196 (SAMEA5591981)	-	stx2c	+	Lang et al., 2019	+	Fig. 4A/B
39	17-01864	2017	157	7	11	ERS3396199 (SAMEA5591984)	-	stx2a	+	Lang et al., 2019	+	Fig. S8N
40	17-01972	2017	157	7	587	ERS3396200 (SAMEA5591985)	-	stx2a	+	Lang et al., 2019	+	Fig. S8N
41	17-01975	2017	145	28	32	ERS3396201 (SAMEA5591986)	-	stx2a	+	Lang et al., 2019	+	Fig. S8G
42	17-02088	2017	157	7	1804	ERS3396202 (SAMEA5591987)	-	stx2c	+	Lang et al., 2019	+	Fig. S8N
43	17-02233	2017	157	7	11	ERS3396203 (SAMEA5591988)	stx1a	stx2a	+	Lang et al., 2019	+	Fig. S8L
44	17-02566	2017	157	7	11	ERS3396204 (SAMEA5591989)	-	stx2c	+	Lang et al., 2019	+	Fig. S8N
45	17-02862	2017	157	7	11	ERS3396210 (SAMEA5591995)	-	stx2c	+	Lang et al., 2019	+	Fig. S8N
46	17-02904	2017	157	7	n.d.	n.d.	-	stx2c	+	This study	+	Fig. S8N
47	17-03030	2017	174	21	677	ERS3396212 (SAMEA5591997)	-	stx2d	-	Lang et al., 2019	+	Fig. S8N
48	17-03780	2017	157	7	11	ERS3396215 (SAMEA5592000)	-	stx2c	+	Lang et al., 2019	+	Fig. S8N
49	17-03961	2017	157	7	11	ERS3396218 (SAMEA5592003)	-	stx2c	+	Lang et al., 2019	+	Fig. S8N
50	17-03963	2017	157	7	11	ERS3396219 (SAMEA5592004)	stx1a	stx2a	+	Lang et al., 2019	+	Fig. S8L
51	17-04959	2017	157	7	11	ERS3396225 (SAMEA5592010)	stx1a	stx2a	+	Lang et al., 2019	+	Fig. S8L
52	17-05203	2017	87	16	2101	ERS3396229 (SAMEA5592014)	-	stx2b	-	Lang et al., 2019	+	Fig. 4A/B
53	17-05381	2017	113	21	223	ERS3396236 (SAMEA5592021)	-	stx2a	-	Lang et al., 2019	+	Fig. S8N
54	17-05752	2017	157	7	11	ERS3396247 (SAMEA5592032)	-	stx2c	+	Lang et al., 2019	+	Fig. S8N
55	17-05857	2017	63	6	583	ERS3396253 (SAMEA5592038)	-	stx2f	+	Lang et al., 2019	+	Fig. 4A/B
56	17-06322	2017	174	21	677	ERS3396266 (SAMEA5592051)	-	stx2d	-	Lang et al., 2019	+	Fig. 4A/B
57	17-06335	2017	111	8	16	ERS3396269 (SAMEA5592054)	stx1a	stx2a	+	Lang et al., 2019	+	Fig. S8L
58	17-07187	2017	181	4	n.d.	n.d.	-	stx2a	-	Lang et al., 2023	+	Fig. S8N
59	18-04217	2018	111	8	n.d.	n.d.	stx1a	stx2a	+	This study	+	Fig. S8G
60	18-05988	2018	157	7	n.d.	n.d.	stx1a	stx2c	+	This study	+	Fig. S8L
61	18-07043	2018	121	9	n.d.	n.d.	-	stx2a	+	This study	+	Fig. S8N
62	19-01474	2019	91	14	n.d.	n.d.	stx1a	stx2b	-	This study	+	Fig. S8L
63	19-01776	2019	91	10	n.d.	n.d.	-	stx2d	-	This study	+	Fig. S8G
64	19-02060	2019	121	19	n.d.	n.d.	-	stx2a	+	This study	+	Fig. S8G
65	19-05180	2019	121	19	n.d.	n.d.	-	stx2a	+	This study	+	Fig. S8N
66	20-01044	2020	111	8	n.d.	n.d.	stx1a	-	+	This study	+	Fig. S8J
	References:
	Perna, N., Plunkett, G., Burland, V. et al. Genome sequence of enterohaemorrhagic Escherichia coli O157:H7 . Nature 409, 529–533 (2001). https://doi.org/10.1038/35054089
	Gobert, A. P., Vareille, M., Glasser, A.-L., Hindré, T., de Sablet, T., & Martin, C. (2007). Shiga Toxin Produced by Enterohemorrhagic Escherichia coli Inhibits PI3K/NF-κB Signaling Pathway in Globotriaosylceramide-3-Negative Human Intestinal Epithelial Cells. The Journal of Immunology, 178(12), 8168–8174. https://doi.org/10.4049/JIMMUNOL.178.12.8168
	Frank, C., Werber, D., Cramer, J. P., Askar, M., Faber, M., an der Heiden, M., Bernard, H., Fruth, A., Prager, R., Spode, A., Wadl, M., Zoufaly, A., Jordan, S., Kemper, M. J., Follin, P., Müller, L., King, L. A., Rosner, B., Buchholz, U., Krause, G. (2011). Epidemic Profile of Shiga-Toxin–Producing Escherichia coli O104:H4 Outbreak in Germany. New England Journal of Medicine, 365(19), 1771–1780. …
	Lang, C., Hiller, M., Konrad, R., & Fruth, A. (2019). Whole-Genome-Based Public Health Surveillance of LessCommon Shiga Toxin-ProducingEscherichia coliSerovars andUntypeable Strains Identifies Four Novel O Genotypes. September, 1–12.
	Lang, C., Fruth, A., Campbell, I. W., Jenkins, C., Smith, P., Weill, F.-X., Nübel, U., Grad, Y. H., & Flieger, A. (2023). O-antigen diversification masks identification of highly pathogenic STEC O104:H4-like 1 strains 2 3. Microbiology Spectrum. https://doi.org/10.1101/2022.09.15.508078

## Sheet: Tab.S3_E. coli pathovars_no Stx
Table S3: Other intestinal E. coli pathovar strains without Stx used in the study (Ramming et al., xxx).
	The E. coli pathovar serotype was determined using Whole Genome Analysis, classical serotyping or PCR-based serotyping (Scheutz et al., 2012; Lang et al., 2019). eaeA presence was determined using Whole Genome Analysis or PCR-based serotyping (Schmidt et al., 1993; Lang et al., 2019). n.d., not determined; +, positive analysis test result; -, negative analysis test result.
	Strain no.	Year of isolation	Pheno-typic O group	Pheno-typic H type	pathovar	eaeA	Reference	FRET assay supernatant	where to find?	Vero cell cytotoxicity assay	where to find?
1	10-06644	2010	130	27	EAEC	n.d.	This study	-	Fig. S6E, F	-	Fig. S6I
2	16-01599-2	2016	68	18	EAEC	-	This study	-	Fig. S6E, F	-	Fig. S6I
3	01-05814	2001	127	6	EPEC	+	This study	-	Fig. S6E, F	-	Fig. S6I
4	18-07009-2	2018	Ont	-	EPEC	+	This study	-	Fig. S6E, F	-	Fig. S6I
5	18-07383-2	2018	Ont	-	EPEC	+	This study	-	Fig. S6E, F	-	Fig. S6I
6	14-05800-2	2014	96	19	EIEC	n.d.	This study	-	Fig. S6E, F	-	Fig. S6I
7	17-00120	2017	n.d.	n.d.	EIEC	n.d.	This study	-	Fig. S6E, F	-	Fig. S6I

## Sheet: Tab.S4_Yersinia, Salmonella
Table S4: Yersinia and Salmonella strains used in the study (Ramming et al., xxx).
	The species or serovar was determined using Whole Genome Analysis, classical serotyping or PCR-based serotyping (Lang et al., 2019). +, positive analysis test result; -, negative analysis test result.
	Strain no.	Year of isolation	Species or serovar	Stx1 subtype	Stx2 subtype	Reference	FRET assay supernatant	where to find?	Vero cell cytotoxicity assay	where to find?
1	21-01148	2021	Yersinia enterocolitica	-	-	This study	-	Fig. S6G, H	-	Fig. S6J
2	21-01228	2021	Yersinia enterocolitica	-	-	This study	-	Fig. S6G, H	-	Fig. S6J
3	21-01304	2021	Yersinia enterocolitica	-	-	This study	-	Fig. S6G, H	-	Fig. S6J
4	21-01362	2021	Yersinia enterocolitica	-	-	This study	-	Fig. S6G, H	-	Fig. S6J
5	21-00139	2021	Salmonella enterica S. Typhimurium	-	-	This study	-	Fig. S6G, H	-	Fig. S6J
6	21-00776	2021	Salmonella enterica S. Typhimurium	-	-	This study	-	Fig. S6G, H	-	Fig. S6J
7	21-01538	2021	Salmonella enterica S. Enteritidis	-	-	This study	-	Fig. S6G, H	-	Fig. S6J
8	21-01653	2021	Salmonella enterica S. Virginia	-	-	This study	-	Fig. S6G, H	-	Fig. S6J
9	21-01797	2021	Salmonella enterica S. Infantis	-	-	This study	-	Fig. S6G, H	-	Fig. S6J
10	21-02318	2021	Salmonella enterica S. Enteritidis	-	-	This study	-	Fig. S6G, H	-	Fig. S6J

## Sheet: Tab.S5_Shigella
Table S4: Shigella strains used in the study (Ramming et al., xxx).
	The species or serovar was determined using Whole Genome Analysis, classical serotyping or PCR-based serotyping (Lang et al., 2019). +, positive analysis test result; -, negative analysis test result.
	Strain no.	Year of isolation	Species or serovar	Stx1 subtype	Stx2 subtype	Reference	FRET assay supernatant	where to find?	Vero cell cytotoxicity assay	where to find?	Stx ELISA	where to find?
1	99-06909	1999	Shigella dysenteriae	stx1a	-	This study	+	Fig. S9A, B	+	Fig. S9C	+	Fig. S9D
2	99-08842	1999	Shigella dysenteriae	stx1a	-	This study	+	Fig. S9A, B	+	Fig. S9C	+	Fig. S9D
3	00-02084	2000	Shigella dysenteriae	stx1a	-	This study	+	Fig. S9A, B	+	Fig. S9C	+	Fig. S9D
4	00-02085	2000	Shigella dysenteriae	stx1a	-	This study	-	Fig. S9A, B	-	Fig. S9C	+	Fig. S9D
5	02-08837	2002	Shigella dysenteriae	stx1a	-	This study	-	Fig. S9A, B	-	Fig. S9C	-	Fig. S9D
6	98-08694	1998	Shigella flexneri	-	stx2a	This study	-	Fig. S9A, B	-	Fig. S9C	-	Fig. S9D
7	99-05100	1999	Shigella flexneri	-	stx2a	This study	-	Fig. S9A, B	-	Fig. S9C	+	Fig. S9D
8	06-02974	2006	Shigella flexneri	-	stx2a	This study	+	Fig. S9A, B	+	Fig. S9C	+	Fig. S9D
9	12-00009	2012	Shigella flexneri	-	stx2a	This study	+	Fig. S9A, B	+	Fig. S9C	+	Fig. S9D
10	12-00266	2012	Shigella flexneri	-	stx2a	This study	+	Fig. S9A, B	+	Fig. S9C	+	Fig. S9D
11	21-00612	2021	Shigella flexneri	-	stx2a	This study	-	Fig. S9A, B	-	Fig. S9C	-	Fig. S9D
